# Supplementary material for: Speech Disfluencies in Consecutive Interpreting by Student Interpreters: The Role of Language Proficiency, Working Memory, and Anxiety
Source: Front Psychol. 2022 May 27;13:881778. doi: 10.3389/fpsyg.2022.881778 (PMC9197251; doi:10.3389/fpsyg.2022.881778)
Supplement: Supplementary file 4 [file Data_Sheet_4.csv]

Intp	LP	WM	Anx	Dsum	Character	DTotalRate	DArRate	DFRate	DPRate	DReRate
80.5	41	76	46	51	2534	20.12628256	0.394632991	6.314127861	1.578531965	11.83898974
62	38.5	51	57	94	1963	47.88588895	2.037697402	42.79164544	3.056546103	0
82	36.5	84	44	23	2659	8.649868372	0.376081234	0.376081234	0.376081234	7.521624671
87	42.5	82	47	29	2427	11.94890812	0.824062629	7.828594973	0.412031314	2.884219201
67.5	37.5	87	72	43	1875	22.93333333	2.133333333	1.6	14.4	4.8
53.5	33.5	68	71	122	2568	47.50778816	0	42.83489097	0.3894081	2.725856698
75.5	33.5	87	52	88	2492	35.31300161	0.802568218	29.29373997	0.802568218	4.414125201
75	39.5	70	55	22	2546	8.641005499	0	3.534956795	0.392772977	3.927729772
77	37	79	33	32	2604	12.28878648	1.920122888	2.304147465	4.224270353	3.840245776
53	34.5	86	68	143	2355	60.72186837	0.8492569	29.29936306	0.8492569	28.02547771
53	41.5	59	62	184	2318	79.37877481	0	67.73080242	0	10.35375324
55	34	50	86	252	3068	82.13820078	0	57.36636245	0	24.77183833
66	39	71	80	167	2082	80.21133525	3.842459174	48.51104707	1.44092219	26.41690682
64	38	72	60	164	3062	53.55976486	0.326583932	47.02808622	1.306335728	4.245591117
73	40	67	66	105	2055	51.09489051	4.379562044	39.9026764	4.866180049	1.946472019
64	39.5	72	41	70	2413	29.0095317	0.828843763	20.72109407	3.315375052	4.144218815
80	39.5	73	63	74	2873	25.75704838	0.348068221	22.62443439	0.696136443	2.088409328
61	35	71	67	86	2324	37.00516351	1.290877797	29.25989673	4.30292599	2.151462995
69	40	64	59	184	3318	55.45509343	2.712477396	47.31766124	2.109704641	3.315250151
53	34.5	79	65	106	2129	49.78863316	0	45.0915923	0	4.227336778
63	39	65	63	146	2794	52.25483178	0.357909807	40.80171797	0	10.7372942
57.5	35.5	69	74	73	2188	33.36380256	1.828153565	21.023766	0.914076782	8.683729433
87.5	39.5	91	61.05	68	2790	24.37275986	0.358422939	20.78853047	1.075268817	2.150537634
69	37.5	60	56	162	3137	51.64169589	1.593879503	40.16576347	0	9.882052917
76.5	43.5	70	59	45	2760	16.30434783	2.536231884	9.420289855	0.724637681	3.623188406
57.5	41.5	57	77	108	2150	50.23255814	0.930232558	39.53488372	1.395348837	6.976744186
70	42	71	93	158	2521	62.67354225	1.190003967	49.58349861	0.396667989	11.50337168
76	40	84	77	97	2600	37.30769231	0	33.46153846	0	3.461538462
63.5	33.5	68	66	120	2469	48.60267315	1.620089105	39.28716079	2.025111381	4.860267315
62	39	76	55	61	2479	24.60669625	0	22.18636547	0.806776926	1.613553852
75	40	88	59	84	2023	41.52249135	0.494315373	34.60207612	0.494315373	4.943153732
60.5	33.5	78	73.68	92	2112	43.56060606	0	35.51136364	5.208333333	2.840909091
74	39.5	70	70	351	2430	144.4444444	0	128.3950617	0.823045267	13.58024691
64	35	66	84	91	2375	38.31578947	0.421052632	32.42105263	1.263157895	3.789473684
64.5	42.5	76	76	128	2947	43.43400068	0	33.5934849	1.696640652	8.143875127
57	34	72	76	240	2401	99.95835069	0.416493128	89.96251562	1.249479384	7.496876302
73.5	37	75	48	54	2315	23.32613391	0	17.71058315	1.295896328	4.319654428
81	39.5	82	59	145	3092	46.89521345	0.970245796	41.07373868	0.323415265	4.527813713
73	40	84	64	87	2338	37.2112917	2.138579983	26.94610778	1.28314799	6.843455945
65	34.5	72	75	242	2521	95.99365331	1.983339944	84.09361365	0.396667989	9.123363745
76	36.5	65	68	171	2870	59.58188153	1.393728223	36.93379791	0.696864111	20.20905923
81	41	86	62	126	2759	45.66872055	0.724900326	41.68176876	1.087350489	2.174700979
65.5	34	74	74	28	2305	12.14750542	0.433839479	4.772234273	0.867678959	6.073752711
57	33	73	88	367	3287	111.6519623	3.650745361	81.22908427	3.650745361	23.12138728
61	37.5	78	73	147	2721	54.02425579	1.837559721	45.20396913	1.102535832	5.880191106
63.5	39.5	65	77	40	1954	20.47082907	1.53531218	1.53531218	16.37666325	1.023541453
77	38.5	70	69	113	2583	43.74758033	0.774293457	25.55168409	1.161440186	16.2601626
61.5	37.5	83	73	84	2250	37.33333333	0.444444444	24	7.111111111	5.333333333
71.5	42	56	56	101	2387	42.31252618	0.418935903	34.35274403	2.513615417	5.027230834
70	44	78	64	138	2953	46.73213681	0	41.31391805	1.35455469	4.06366407
70	34	79	78.95	101	2648	38.14199396	1.888217523	30.21148036	0	5.664652568
70	35.5	72	72	38	2298	16.53611836	1.305483029	4.351610096	2.610966057	8.268059182
73.5	35	75	71	111	2929	37.89689314	1.707067258	25.60600888	1.024240355	7.511095937
